# Supplementary material for: Artificial Intelligence-Driven Biological Age Prediction Model Using Comprehensive Health Checkup Data: Development and Validation Study
Source: JMIR Aging. 2025 Apr 11;8:e64473. doi: 10.2196/64473 (PMC12007724; doi:10.2196/64473)
Supplement: Multimedia Appendix 2 [file aging-v8-e64473-s002.xlsx]

## Sheet: Table S1
Table S1. Demographics and baseline characteristics of the supercontrol data set of HPEACE cohort
	Age =< 65years	Age > 65 years	p
Chronological age (years)	43.3 +/- 10.2	70.6 +/- 4.3	0
Gender			<0.001
Female	21346 (77.9%)	604 (60.1%)
Male	6066 (22.1%)	401 (39.9%)
Height (cm)	163.1 +/- 7.5	159.8 +/- 8.4	<0.001
Weight (kg)	58.5 +/- 10.9	59.8 +/- 10.0	<0.001
BMI (kg/m2)	21.9 +/- 3.1	23.3 +/- 2.8	<0.001
Waist circumference (cm)	78.9 +/- 8.5	85.4 +/- 8.0	<0.001
Fasting glucose (mg/dL)	91.6 +/- 11.2	99.6 +/- 17.0	<0.001
HbA1c (%)	5.5 +/- 0.4	5.9 +/- 0.6	<0.001
Total cholesterol (mg/dL)	191.3 +/- 32.2	192.6 +/- 35.5	0.266
Triglyceride (mg/dL)	84.3 +/- 51.7	97.6 +/- 49.0	<0.001
LDL Cholesterol (mg/dL)	117.3 +/- 29.1	120.3 +/- 30.6	0.002
HDL Cholesterol (mg/dL)	57.3 +/- 12.3	54.6 +/- 12.4	<0.001
White blood cell count (×10³/㎕)	5.2 +/- 1.6	5.2 +/- 1.5	0.18
Red blood cell count (×10^6/㎕)	4.5 +/- 0.4	4.5 +/- 0.4	<0.001
Hemoglobin (g/dL)	13.5 +/- 1.4	13.8 +/- 1.2	<0.001
Hematocrit (%)	40.6 +/- 3.7	41.4 +/- 3.6	<0.001
Platelet count (×10³/㎕)	248.4 +/- 56.7	225.1 +/- 58.0	<0.001
Calcium (mg/dL)	9.1 +/- 0.3	9.1 +/- 0.4	0.816
BUN (mg/dL)	12.9 +/- 3.4	16.2 +/- 4.1	<0.001
Creatinine (mg/dL)	0.8 +/- 0.2	0.8 +/- 0.3	<0.001
GFR	92.0 +/- 16.7	78.8 +/- 15.0	<0.001
Uric acid (mg/dL)	4.8 +/- 1.2	5.0 +/- 1.2	<0.001
Albumin (g/dL)	4.4 +/- 0.3	4.3 +/- 0.3	<0.001
Total bilirubin (mg/dL)	0.9 +/- 0.4	0.9 +/- 0.3	0.484
Alkaline phosphatase (IU/L)	51.7 +/- 15.6	60.9 +/- 18.6	<0.001
GOT (IU/L)	21.5 +/- 13.0	25.6 +/- 11.6	<0.001
GPT (IU/L)	19.9 +/- 20.1	22.5 +/- 15.7	<0.001
GGT (IU/L)	21.4 +/- 21.5	26.4 +/- 28.3	<0.001
*Used dataset : HPEACE data set, Supercontrol all
*AST : aspartate aminotransferase *ALT : alanine aminotransferase *GGT : gamma-glutamyl transferase *BMI : body mass index

## Sheet: Table S2
Table S2. Multiple clinical factor association study with predicted biological age (both gender)
Clinical factors	Study modality	Number examined	Beta	P value
Diabetes diagnosis	Questionnaire	10351	-0.00195393	1.7489e-270
Skeletal muscle mass	Inbody bioelectrical impedance	10231	-0.0527719	7.87215e-256
Fatty liver	Ultrasonography	10287	-0.0062005	5.20435e-195
Diabetes medication	Questionnaire	10351	-0.00134684	4.38086e-178
Metabolic syndrome	Questionnaire	10351	-0.00286203	1.34847e-174
Smoking status	Questionnaire	8995	-0.00384197	8.43255e-170
Visceral fat area	Abdomen CT	6183	-46.9526	2.86229e-153
Forced vital capacity (liter)	Spirometry	10138	-0.00516763	6.31828e-141
Forced expiratory volume in 1s (liter)	Spirometry	10138	-0.0039073	5.70798e-135
Choloride	Blood	9964	0.0113155	4.17746e-77
Diastolic blood pressure	Measure	10308	-0.0479436	1.54305e-70
Systolic blood pressure	Measure	10308	-0.0562532	7.87978e-58
Tatal fat area	Abdomen CT	6183	-46.1591	1.8375e-49
Alcohol consumption amount	Questionnaire	8759	-0.0622334	3.42845e-47
Heavy alcohol consumption	Questionnaire	8759	-0.00176424	9.97545e-44
Intraocular pressure -right	Tonometry	9515	-0.0107993	5.95882e-40
Intraocular pressure -left	Tonometry	9512	-0.0105459	1.5972e-37
Dyslipidemia diagnosis	Questionnaire	10351	-0.00117324	1.29046e-35
Sodium	Blood	9964	0.00668015	5.35567e-35
Hypertension diagnosis	Questionnaire	10351	-0.00117341	2.77613e-33
Dyslipidemia medication	Questionnaire	10351	-0.000859709	3.02085e-29
Hypertension medication	Questionnaire	10351	-0.000988796	1.58258e-27
FVC percent	Spirometry	10138	0.0329131	2.58187e-27
Heart rate	Electrocardiography	7861	-0.0335364	4.77127e-27
FEV 1 percent	Spirometry	10137	0.0348576	1.36511e-22
Coronary artery plaque	Coronary CT	2831	-0.00214944	5.54693e-17
Gastroesophageal reflux disease	Gastroscopy	10140	-0.000801803	1.06032e-15
Coronary artery stenosis	Coronary CT	2831	-0.00189305	1.72754e-15
MPV	Blood	10291	0.00157883	3.25117e-13
Calcium scoring of coronary artery	Coronary CT	2831	-1.11977	4.73102e-12
Sinus bradycardia	Electrocardiography	7861	0.000993213	5.28125e-12
Coffee consumption	Questionnaire	7490	-0.00173207	6.00147e-12
Tumor marker CEA	Blood	8153	-0.00152679	7.01106e-11
MCV	Blood	10291	0.00767205	1.09212e-09
Intestinal metaplasia	Gastroscopy	10140	-0.000673839	1.91469e-09
Spine spondylosis	X-ray	3235	-0.00129534	2.81918e-08
TSH	Blood	7972	0.00457477	3.50857e-07
FEV1 / FVC (%)	Spirometry	10138	0.00880438	9.95694e-07
Atrophic gastritis	Gastroscopy	10140	-0.00068411	2.27996e-06
Urine PH	Urine	10025	-0.00129719	2.76626e-06
Vitamine D3	Blood	4933	0.0149053	8.60932e-06
Total CO2	Blood	9964	-0.00325675	0.000372247
Free T4	Blood	7390	-0.000305409	0.000859736
Gall bladder polyp	Ultrasonography	10051	-0.00041288	0.00294291
Prothrombin time	Blood	4841	9.70863e-05	0.00679916
aPTT	Blood	4833	0.00447938	0.0069028
MCHC	Blood	10291	-0.00130495	0.00980451
Gastric ulcer	Gastroscopy	10140	-0.000130643	0.0138503
Fatigue	Questionnaire	7267	0.00021566	0.0140873
Nocturia frequency	Questionnaire	7264	-0.00082652	0.0372097
Sleep quality : SOL	Questionnaire	7366	0.000341548	0.143472
Agitation	Questionnaire	7197	-0.000149751	0.245109
ECG : fibrillation	Electrocardiography	7861	-5.43736e-05	0.286715
Macular change	Fundoscopy	9348	-0.000144627	0.348014
PCT	Blood	10291	3.46017e-05	0.361471
Tumor marekr CA 19-9	Blood	8018	0.0115104	0.435045
Cataract	Fundoscopy	9348	-0.000192795	0.446426
Tumor marker PSA	Blood	4465	0.00123573	0.474065
ECG : LAFB	Electrocardiography	7861	-4.86762e-05	0.681652
ECG : 1st degree AV blod	Electrocardiography	7861	-0.000122617	0.7068
MCH	Blood	10291	0.00131123	0.757528
Appetitie change - increase	Questionnaire	3691	0.000468281	0.852763
Pancreas IPMN	Abdomen CT	6505	8.52312e-05	1
Potassium	Blood	9964	0.000142392	1
Tumor marker CA 125	Blood	3443	0.0100624	1
Hepatitis C positive	Blood	9900	8.5823e-06	1
Hepatitis B antigen positive	Blood	9816	-3.14701e-07	1
Tumor marker AFP	Blood	8156	-0.000317777	1
Brain small vessel disease	Brain MRI/MRA	4388	-0.000238767	1
Brain Atherosclerosis	Brain MRI/MRA	4388	-7.12274e-06	1
Brain UBO	Brain MRI/MRA	4388	-0.000244856	1
Brain atrophy	Brain MRI/MRA	4388	-7.74875e-05	1
Cerebral artery stenosis	Brain MRI/MRA	4388	-0.000108391	1
Cerebral aneurysmm	Brain MRI/MRA	4388	3.39864e-05	1
Aortic dilatation	Coronary CT	2831	-9.05945e-05	1
ECG : RBBB	Electrocardiography	7861	-8.36103e-05	1
Coronary ischemia	Electrocardiography	7861	4.03756e-05	1
ECG : LVH	Electrocardiography	7861	-3.5886e-05	1
ECG : infarct	Electrocardiography	7861	-6.23918e-05	1
ECG : QT prolongation	Electrocardiography	7861	-1.11481e-06	1
ECG : LAE	Electrocardiography	7861	-2.5833e-05	1
Heart RAE	Electrocardiography	7861	1.33918e-05	1
ECG : PVC	Electrocardiography	7861	-1.1264e-05	1
Drusen	Fundoscopy	9348	3.9357e-05	1
Optic fiber loss	Fundoscopy	9348	-0.000144088	1
Optic disc cupping	Fundoscopy	9348	-4.71186e-05	1
Duodenal ulcer	Gastroscopy	10140	-9.76615e-05	1
Education Status	Questionnaire	7536	-0.000206043	1
Sleep quality : WASO	Questionnaire	7347	-0.000115201	1
Depression score	Questionnaire	7380	0.00053478	1
Gastric cancer history	Questionnaire	10351	-4.42059e-05	1
Prostate cancer history	Questionnaire	6059	2.07168e-06	1
Exercise amount	Questionnaire	10257	0.494975	1
Lung cancer history	Questionnaire	10351	1.99322e-05	1
Loss of interest	Questionnaire	7239	-7.79404e-05	1
Depressed mood	Questionnaire	7192	6.30831e-05	1
Thyroid cancer history	Questionnaire	10351	4.35183e-05	1
Colorectal cancer	Questionnaire	10351	6.66438e-06	1
Renal cancer history	Questionnaire	10351	-1.37316e-06	1
Mental retardation	Questionnaire	7227	0.000129569	1
Liver cancer	Questionnaire	10351	-9.69154e-06	1
suicidal	Questionnaire	7237	8.35826e-06	1
Breast cancer history	Questionnaire	4292	2.94747e-05	1
Appetitie change - decrease	Questionnaire	3614	6.72522e-05	1
Guilt feeling	Questionnaire	7271	1.82611e-05	1
Conginitve function	Questionnaire	7295	0.000124119	1
Liver hemangioma	Ultrasonography	10327	5.29265e-05	1
Gall bladder stone	Ultrasonography	10252	-0.000145457	1
Renal stone	Ultrasonography	6505	4.48328e-06	1
Liver cirrhosis	Ultrasonography	10304	-1.25435e-05	1
Cholecystitis	Ultrasonography	10327	-1.63996e-05	1
Gall bladder adenomyomatosis	Ultrasonography	6505	6.38584e-05	1
Urine PH categorical	Urine	10025	-2.9031e-05	1
Spine spondylolisthesis	X-ray	3235	0.000215665	1
Spine compression fracture	X-ray	3235	9.08317e-05	1
Spine disc narrowing	X-ray	3235	0.000236676	1
*Used dataset : GENIE cohort
*Model : Respective 116 variable ~ predicted biological age + chronological age (adjusting the chronological age)

## Sheet: Table S3
Table S3. Multiple clinical factor association study with predicted biological age (Male)
Clinical factors	Study modality	Number examined	Beta	P value
Diabetes diagnosis	Questionnaire	4292	-0.00119521	1.91366e-56
Fatty liver	Ultrasonography	4270	-0.00429693	2.73736e-46
Metabolic syndrome	Questionnaire	4292	-0.0018758	1.71864e-41
Diabetes medication	Questionnaire	4292	-0.000803858	9.62686e-36
MCH	Blood	4264	0.012733	3.61467e-35
MCV	Blood	4264	0.0261516	1.54161e-27
Visceral fat area	Abdomen CT	2157	-26.8684	3.61421e-24
Tatal fat area	Abdomen CT	2157	-48.8228	1.23441e-14
MCHC	Blood	4264	0.00494869	5.103e-14
Heart rate	Electrocardiography	3297	-0.0395372	1.0232e-12
Choloride	Blood	4125	0.0084949	6.94465e-12
Forced vital capacity (liter)	Spirometry	4182	0.00144225	1.34573e-11
Dyslipidemia diagnosis	Questionnaire	4292	-0.000990304	2.17051e-09
Potassium	Blood	4125	0.00113616	3.98093e-09
Systolic blood pressure	Measure	4272	-0.0364617	5.18264e-07
Dyslipidemia medication	Questionnaire	4292	-0.000699943	6.15213e-07
Urine PH	Urine	4041	-0.00250807	1.5583e-06
Forced expiratory volume in 1s (liter)	Spirometry	4182	0.000887686	1.7894e-06
MPV	Blood	4264	0.00186828	6.46491e-05
Sinus bradycardia	Electrocardiography	3297	0.00120446	6.51043e-05
FVC percent	Spirometry	4182	0.027273	7.3665e-05
PCT	Blood	4264	-0.000108135	0.000165002
Intraocular pressure -left	Tonometry	3895	-0.00688123	0.000306992
Hypertension diagnosis	Questionnaire	4292	-0.000639377	0.000360677
Total CO2	Blood	4125	-0.00605057	0.000367304
Hypertension medication	Questionnaire	4292	-0.000587174	0.000379324
Skeletal muscle mass	Inbody bioelectrical impedance	4236	0.00497343	0.00159301
Intraocular pressure -right	Tonometry	3895	-0.00625478	0.00177836
FEV1 / FVC (%)	Spirometry	4182	-0.0105623	0.0101366
TSH	Blood	3316	0.00630616	0.0360877
Sodium	Blood	4125	0.00337721	0.0431424
Education Status	Questionnaire	2950	0.000748425	0.0681559
Vitamine D3	Blood	2243	0.0185178	0.0786385
Diastolic blood pressure	Measure	4272	-0.0153093	0.0840759
Alcohol consumption amount	Questionnaire	3054	0.0130608	0.0956243
FEV 1 percent	Spirometry	4182	0.016596	0.866786
Pancreas IPMN	Abdomen CT	2284	0.000110639	1
Free T4	Blood	3096	0.000306346	1
Prothrombin time	Blood	1859	-2.40789e-05	1
Tumor marker CEA	Blood	3440	-0.000123515	1
aPTT	Blood	1855	-0.00139542	1
Tumor marker CA 125	Blood	3443	0.00998461	1
Tumor marker PSA	Blood	0	0	1
Hepatitis C positive	Blood	4088	-2.70611e-05	1
Tumor marekr CA 19-9	Blood	3300	0.00546298	1
Hepatitis B antigen positive	Blood	4053	9.08363e-05	1
Tumor marker AFP	Blood	3441	-0.000865117	1
Brain small vessel disease	Brain MRI/MRA	1429	-0.000127364	1
Brain Atherosclerosis	Brain MRI/MRA	1429	-0.000286503	1
Brain UBO	Brain MRI/MRA	1429	0.00032759	1
Brain atrophy	Brain MRI/MRA	1429	-4.68466e-05	1
Cerebral artery stenosis	Brain MRI/MRA	1429	-0.000238844	1
Cerebral aneurysmm	Brain MRI/MRA	1429	-5.53424e-05	1
Coronary artery plaque	Coronary CT	594	-0.00124064	1
Calcium scoring of coronary artery	Coronary CT	594	-0.115124	1
Aortic dilatation	Coronary CT	594	-0.000454627	1
Coronary artery stenosis	Coronary CT	594	-0.000764124	1
ECG : 1st degree AV blod	Electrocardiography	3297	-5.9547e-05	1
ECG : fibrillation	Electrocardiography	3297	6.99959e-06	1
ECG : RBBB	Electrocardiography	3297	2.40322e-05	1
Coronary ischemia	Electrocardiography	3297	-3.27932e-05	1
ECG : LVH	Electrocardiography	3297	5.29626e-06	1
ECG : infarct	Electrocardiography	3297	-4.46016e-05	1
ECG : QT prolongation	Electrocardiography	3297	-6.01717e-05	1
ECG : LAE	Electrocardiography	3297	-1.1113e-05	1
Heart RAE	Electrocardiography	3297	4.17632e-05	1
ECG : LAFB	Electrocardiography	3297	-1.79181e-05	1
ECG : PVC	Electrocardiography	3297	1.58343e-05	1
Cataract	Fundoscopy	3818	-9.60648e-05	1
Drusen	Fundoscopy	3818	9.75295e-05	1
Macular change	Fundoscopy	3818	-2.94349e-05	1
Optic fiber loss	Fundoscopy	3818	-0.00023135	1
Optic disc cupping	Fundoscopy	3818	-2.42011e-05	1
Atrophic gastritis	Gastroscopy	4180	-0.000166134	1
Intestinal metaplasia	Gastroscopy	4180	2.06362e-05	1
Duodenal ulcer	Gastroscopy	4180	-1.02036e-05	1
Gastric ulcer	Gastroscopy	4180	3.02362e-05	1
Gastroesophageal reflux disease	Gastroscopy	4180	-0.000170187	1
Smoking status	Questionnaire	3266	0.000106055	1
Sleep quality : WASO	Questionnaire	2890	-0.000183643	1
Appetitie change - increase	Questionnaire	1493	-0.000109005	1
Depression score	Questionnaire	2906	-0.00090311	1
Fatigue	Questionnaire	2846	4.27974e-06	1
Gastric cancer history	Questionnaire	4292	-1.85874e-05	1
Prostate cancer history	Questionnaire	0	0	1
Exercise amount	Questionnaire	4245	1.84085	1
Lung cancer history	Questionnaire	4292	2.16618e-05	1
Loss of interest	Questionnaire	2835	-0.000127976	1
Depressed mood	Questionnaire	2788	-0.000133922	1
Thyroid cancer history	Questionnaire	4292	6.3412e-05	1
Agitation	Questionnaire	2804	-0.000228391	1
Colorectal cancer	Questionnaire	4292	1.51779e-05	1
Renal cancer history	Questionnaire	4292	-1.36881e-05	1
Mental retardation	Questionnaire	2823	7.35743e-05	1
Liver cancer	Questionnaire	4292	-4.21206e-06	1
suicidal	Questionnaire	2807	-0.000146322	1
Breast cancer history	Questionnaire	4292	1.30467e-05	1
Appetitie change - decrease	Questionnaire	1366	3.39314e-05	1
Guilt feeling	Questionnaire	2838	-0.000149093	1
Sleep quality : SOL	Questionnaire	2892	3.64794e-06	1
Heavy alcohol consumption	Questionnaire	3054	0.000152848	1
Conginitve function	Questionnaire	2853	-5.58149e-05	1
Coffee consumption	Questionnaire	2924	0.000911735	1
Nocturia frequency	Questionnaire	2697	-0.000480311	1
Liver hemangioma	Ultrasonography	4283	0.000257559	1
Gall bladder stone	Ultrasonography	4240	-5.10125e-05	1
Renal stone	Ultrasonography	2284	-0.000107184	1
Liver cirrhosis	Ultrasonography	4273	-1.00634e-06	1
Cholecystitis	Ultrasonography	4283	2.8742e-06	1
Gall bladder adenomyomatosis	Ultrasonography	2284	-1.65209e-05	1
Gall bladder polyp	Ultrasonography	4156	-5.38057e-05	1
Urine PH categorical	Urine	4041	4.19601e-05	1
Spine spondylosis	X-ray	2025	-0.000758101	1
Spine spondylolisthesis	X-ray	2025	0.000186153	1
Spine compression fracture	X-ray	2025	5.42598e-05	1
Spine disc narrowing	X-ray	2025	-0.000256193	1
*Used dataset : GENIE cohort
*Model : Respective 116 variable ~ predicted biological age + chronological age (adjusting the chronological age)

## Sheet: Table S4
Table S4. Multiple clinical factor association study with predicted biological age (Female)
Clinical factors	Study modality	Number examined	Beta	P value
Diabetes diagnosis	Questionnaire	6059	-0.00226636	4.13159e-146
Diabetes medication	Questionnaire	6059	-0.00158239	2.48975e-98
Metabolic syndrome	Questionnaire	6059	-0.00208995	1.92557e-38
Fatty liver	Ultrasonography	6017	-0.00369849	5.02878e-31
Potassium	Blood	5839	0.00122716	4.02074e-24
Sodium	Blood	5839	0.00745731	1.59179e-23
Choloride	Blood	5839	0.00669278	3.06607e-15
Forced vital capacity (liter)	Spirometry	5956	0.00168938	3.97012e-15
FVC percent	Spirometry	5956	0.0317564	4.70761e-14
Visceral fat area	Abdomen CT	4026	-17.8352	9.79601e-14
Total fat area	Abdomen CT	4026	-30.1361	1.33685e-12
Forced expiratory volume in 1s (liter)	Spirometry	5956	0.00119866	2.33706e-11
Dyslipidemia medication	Questionnaire	6059	-0.000747283	7.22027e-10
FEV 1 percent	Spirometry	5955	0.0312037	1.92358e-09
Dyslipidemia diagnosis	Questionnaire	6059	-0.000888727	4.82989e-09
Heart rate	Electrocardiography	4564	-0.0258164	1.8016e-07
Intraocular pressure -right	Tonometry	5620	-0.00623052	8.71298e-07
Vitamine D3	Blood	2690	0.0200589	1.71366e-06
Urine PH	Urine	5984	-0.00174687	2.21367e-06
Sinus bradycardia	Electrocardiography	4564	0.000982094	5.40871e-06
MCH	Blood	6027	0.0029727	7.27518e-06
Intraocular pressure -left	Tonometry	5617	-0.00561185	2.62692e-05
Skeletal muscle mass	Inbody bioelectrical impedance	5995	0.00631774	8.79651e-05
Calcium scoring of coronary artery	Coronary CT	2237	-0.929665	9.90834e-05
Coronary artery stenosis	Coronary CT	2237	-0.00128878	0.000175853
Smoking status	Questionnaire	5729	-0.000741615	0.000470156
Nocturia frequency	Questionnaire	4567	-0.00130749	0.00186375
Coronary artery plaque	Coronary CT	2237	-0.00121062	0.00190965
Spine spondylosis	X-ray	1210	-0.00120395	0.0186574
MCV	Blood	6027	0.00515135	0.0223913
Coffee consumption	Questionnaire	4566	-0.00117169	0.0287149
Hypertension diagnosis	Questionnaire	6059	-0.000501646	0.0573841
MCHC	Blood	6027	0.00144071	0.066924
aPTT	Blood	2978	0.00482334	0.0937174
Hypertension medication	Questionnaire	6059	-0.000440272	0.116654
PCT	Blood	6027	-4.85752e-05	0.153567
Systolic blood pressure	Measure	6036	-0.0144853	0.153944
TSH	Blood	4656	0.00261926	0.194482
Loss of interest	Questionnaire	4404	-0.000225694	0.21858
MPV	Blood	6027	0.0008089	0.322793
Agitation	Questionnaire	4393	-0.000185505	0.385165
Tumor marker PSA	Blood	4465	0.00124096	0.392653
Depression score	Questionnaire	4474	-0.000860163	0.660288
Free T4	Blood	4294	0.000237347	0.82438
Exercise amount	Questionnaire	6012	1.71214	0.974139
Pancreas IPMN	Abdomen CT	4221	1.29133e-05	1
Prothrombin time	Blood	2982	5.4539e-05	1
Tumor marker CEA	Blood	4713	-0.000750347	1
Total CO2	Blood	5839	-0.000150729	1
Tumor marker CA 125	Blood	0	0	1
Hepatitis C positive	Blood	5812	1.69719e-05	1
Tumor marekr CA 19-9	Blood	4718	-4.03723e-05	1
Hepatitis B antigen positive	Blood	5763	5.26775e-06	1
Tumor marker AFP	Blood	4715	-0.000437678	1
Brain small vessel disease	Brain MRI/MRA	2959	-0.000269151	1
Brain Atherosclerosis	Brain MRI/MRA	2959	0.000125483	1
Brain UBO	Brain MRI/MRA	2959	-0.000335147	1
Brain atrophy	Brain MRI/MRA	2959	-1.94821e-05	1
Cerebral artery stenosis	Brain MRI/MRA	2959	-4.13289e-05	1
Cerebral aneurysmm	Brain MRI/MRA	2959	-2.31697e-07	1
Aortic dilatation	Coronary CT	2237	0.000136155	1
ECG : 1st degree AV blod	Electrocardiography	4564	-1.8064e-05	1
ECG : fibrillation	Electrocardiography	4564	-4.13546e-05	1
ECG : RBBB	Electrocardiography	4564	-6.75483e-05	1
Coronary ischemia	Electrocardiography	4564	5.88777e-05	1
ECG : LVH	Electrocardiography	4564	2.75494e-05	1
ECG : infarct	Electrocardiography	4564	-3.45175e-05	1
ECG : QT prolongation	Electrocardiography	4564	-2.49899e-05	1
ECG : LAE	Electrocardiography	4564	-9.67738e-06	1
Heart RAE	Electrocardiography	4564	-8.45877e-06	1
ECG : LAFB	Electrocardiography	4564	-5.42228e-05	1
ECG : PVC	Electrocardiography	4564	-2.50687e-05	1
Cataract	Fundoscopy	5530	-0.000165304	1
Drusen	Fundoscopy	5530	3.47988e-05	1
Macular change	Fundoscopy	5530	3.91494e-05	1
Optic fiber loss	Fundoscopy	5530	0.000137307	1
Optic disc cupping	Fundoscopy	5530	0.000111647	1
Atrophic gastritis	Gastroscopy	5960	0.000125374	1
Intestinal metaplasia	Gastroscopy	5960	-0.000248851	1
Duodenal ulcer	Gastroscopy	5960	6.42741e-05	1
Gastric ulcer	Gastroscopy	5960	-0.000114945	1
Gastroesophageal reflux disease	Gastroscopy	5960	-0.000223069	1
Diastolic blood pressure	Measure	6036	-0.00117869	1
Education Status	Questionnaire	4586	0.000201483	1
Sleep quality : WASO	Questionnaire	4457	-0.000190757	1
Appetitie change - increase	Questionnaire	2198	-3.23889e-05	1
Fatigue	Questionnaire	4421	-1.04432e-05	1
Gastric cancer history	Questionnaire	6059	-2.33589e-05	1
Prostate cancer history	Questionnaire	6059	1.59962e-06	1
Lung cancer history	Questionnaire	6059	1.82796e-05	1
Depressed mood	Questionnaire	4404	-4.97845e-05	1
Thyroid cancer history	Questionnaire	6059	8.32066e-06	1
Colorectal cancer	Questionnaire	6059	1.26664e-05	1
Renal cancer history	Questionnaire	6059	-8.35871e-08	1
Mental retardation	Questionnaire	4404	-0.000102938	1
Liver cancer	Questionnaire	6059	-1.33875e-05	1
suicidal	Questionnaire	4430	2.1446e-05	1
Breast cancer history	Questionnaire	0	0	1
Appetitie change - decrease	Questionnaire	2248	-3.07621e-05	1
Guilt feeling	Questionnaire	4433	-0.000182504	1
Sleep quality : SOL	Questionnaire	4474	-0.000264443	1
Heavy alcohol consumption	Questionnaire	5705	-0.000200904	1
Alcohol consumption amount	Questionnaire	5705	-0.0107166	1
Conginitve function	Questionnaire	4442	-0.000101363	1
FEV1 / FVC (%)	Spirometry	5956	-0.00314917	1
Liver hemangioma	Ultrasonography	6044	3.88892e-05	1
Gall bladder stone	Ultrasonography	6012	-0.000120707	1
Renal stone	Ultrasonography	4221	0.000139363	1
Liver cirrhosis	Ultrasonography	6031	-7.80733e-06	1
Cholecystitis	Ultrasonography	6044	6.72667e-05	1
Gall bladder adenomyomatosis	Ultrasonography	4221	0.000167198	1
Gall bladder polyp	Ultrasonography	5895	-8.95215e-05	1
Urine PH categorical	Urine	5984	-3.20502e-05	1
Spine spondylolisthesis	X-ray	1210	0.000136761	1
Spine compression fracture	X-ray	1210	0.000210397	1
Spine disc narrowing	X-ray	1210	0.000209884	1
*Used dataset : GENIE cohort
*Model : Respective 116 variable ~ predicted biological age + chronological age (adjusting the chronological age)
